# Supplementary material for: Invasive potential of tropical fruit flies in temperate regions under climate change
Source: Commun Biol. 2021 Sep 30;4:1141. doi: 10.1038/s42003-021-02599-9 (PMC8484444; doi:10.1038/s42003-021-02599-9)
Supplement: Supplementary file 4 — Supplementary Data 1 [file 42003_2021_2599_MOESM4_ESM.xlsx]

## Sheet: Sheet1
Oriental fruit fly (Figure 6)				data flagged in red are suspect
egg stage								egg to newAdult		pupal stage
temp C	hr to hatch	days=(hrs/24)	1/del	%hatch	m(T)/day		Avg temp	days	1/days	temp C	m(T)/day
11.42				0			18.5	39.2	0.0255102	10	0
12.5	300	12.5	0.08	0.001	0.0799992		24	22.3	0.044843	5	0.1507
12.7778	264	11	0.0909091	0.1	0.0908182		23.5	21.5	0.0465116	0	0.2707
13.3333	239	9.95833	0.100418	2.2	0.0982092		29.5	20.3	0.0492611	-5	0.4797
13.8889	193	8.04167	0.124352	13.9	0.107067					-10	0.93
14.4444	176.5	7.35417	0.135977	14.4	0.116397		19	30.4	0.0328947
15.5556	136.5	5.6875	0.175824	52.1	0.0842198		22	23.9	0.041841
16.9444	103	4.29167	0.23301	68.6	0.073165		25	19.5	0.0512821	18.5	0.00714286
18.3333	80	3.33333	0.3	81.1	0.0567		28	17.5	0.0571429	24	0.00762332
19.4444	65.5	2.72917	0.366412	73.2	0.0981985		31	14.5	0.0689655	23.5	0.0102326
21.1111	54.1	2.25417	0.443623	83.5	0.0731978		34	13.4	0.0746269	29.5	0.0172414
23.8889	40.1	1.67083	0.598504	70	0.179551		36	17.6	0.0568182
26.6667	32.6	1.35833	0.736196	77	0.169325					19	0.0203947
29.4444	28.5	1.1875	0.842105	70	0.252632					22	0.0238494
30.8333	27	1.125	0.888889	74	0.231111					25	0.025641
32.2222	26.3	1.09583	0.912548	77	0.209886					28	0.0325714
33.6111	25.7	1.07083	0.933852	78.3	0.202646					31	0.0475862
35	27.1	1.12917	0.885609	56.8	0.382583					34	0.0447761
35.5556	29.7	1.2375	0.808081	18.7	0.65697					36	0.0409091
36.1111	33.6	1.4	0.714286	7.8	0.658571					44	0.99
36.3889	43.8	1.825	0.547945	0.4	0.545753
36.6667	43.8	1.825	0.547945	0	0.547945
19		2.7	0.37037	80	0.0740741
22		2.6	0.384615	72	0.107692
25		1.6	0.625	82	0.1125
28		1.3	0.769231	79	0.161538
31		1.2	0.833333	83	0.141667
34		1.1	0.909091	78	0.2
36		1.1	0.909091	78	0.2
								The limits of the RH scalar f(T)
Fecundity profile fit to figure -- not to numerical data								were estimated form the literature
							The f(T) fecundity scalar estimated as normalized eggs/♀/day
								T	Gross Fec	eggs/d	Normal Gross Fec	Norm egs/d
								19	1015	4.3	0.641999	0.377193
								22	1581	6.6	1	0.578947
								25	615	4.3	0.388994
								28	1271	11.4	0.803922	1
								31	663	6.9	0.419355	0.605263
								34	598	9.8	0.378242	0.859649
								36	9	0.3	0.0056926	0.0263158
								25	1615	11.29	1.02151	0.990351
									likely correct values- not used
