# Supplementary material for: Invasive potential of tropical fruit flies in temperate regions under climate change
Source: Commun Biol. 2021 Sep 30;4:1141. doi: 10.1038/s42003-021-02599-9 (PMC8484444; doi:10.1038/s42003-021-02599-9)
Supplement: Supplementary file 5 — Supplementary Data 2 [file 42003_2021_2599_MOESM5_ESM.xlsx]

## Sheet: Sheet1
Mexican fruit fly data (Figure 8)						Suspect values
Mean developmental times (days)
temp C	egg del	larvae 1	larve 2	larvae3	pupae	e-a	E+Larv	temp C	1/egg del	1/pupal del	1/egg to adlt del		High temp exposure of larvae and
17.7	10.38	17.5	9.29	13.83	33	84	51	17.7	0.0963391	0.030303	0.0119048		subsequent mortality to pupation
20.7	6.88	7.25	4.5	8.89	23.63	51.15	27.52	20.7	0.145349	0.0423191	0.0195503		Estimated from Darby & Kapp Fig. 1
23.7	4.88	5.96	3	5.46	19.63	38.93	19.3	23.7	0.204918	0.0509424	0.0256871		temp C	obs	obs	4h & 8 hr
26.7	4.21	5.5	2.21	5.75	16.75	34.42	17.67	26.7	0.23753	0.0597015	0.0290529			8hr exp	4hr exp	adj m/day
29.7	4	4.25	2	5.16	14.56	29.97	15.41	29.7	0.25	0.0686813	0.0333667
													36	0.09	0.05	0.3
15	13.4							15	0.0746269				38.6	0.23	0.08	0.48
20	5.9	19			20.8			20	0.169492	0.0480769			40.3	0.31	0.11	0.66
25	4.4	14.5			16.2			25	0.227273	0.0617284			41	0.32	0.18	1.08
30	3.9	11.2			13.9			30	0.25641	0.0719424			42.3	0.65	0.205	1.23
													43.4	0.72
													44	1	0.53	3.18
Mexfly fecundity profile at 25C				f(T) estimated from literature text									45		0.47	2.82
age (day at 25C)	Obs. Fecundity												48.8		1
11	0.5
12	0.5												36			0.27
13	7.5												38.5			0.69
20	17.5												40.3			0.93
27	18												41			0.96
34	17.5												42.3			1.95
41	16.5												43.4			2.16
48	12												44			3
55	11															m values truncated to 1
62	7.5												Effects of low temperature on adults - Darby & Kapp Table II
69	8													exposure
76	9												temp	days	% dead	m/day at T
83	8.5												5.03	0.75	1	0.0133333
90	7.5												5.03	1	1	0.01
97	4												5.1	1.83	2	0.010929
104	3.2												5.49	2.166	3	0.0138504
111	2.5												5.61	2	4	0.02
118	1.2												4.96	3	3.7	0.0123333
													5.64	4	5	0.0125
				f(RH) estimated by comparison to Medfly									2.98	4	2.5		0.00625
													5.06	5	8	0.016
													3.03	6	9		0.015
													3.09	8	35	0.04375
													3.25	10	67	0.067
													3.08	12	78	0.065
													3.23	13.33	89	0.0667667
													3.36	15	98	0.0653333
													2			0.088	Average value at 2C
													0			0.85	est. from literature
