# Supplementary material for: Invasive potential of tropical fruit flies in temperate regions under climate change
Source: Commun Biol. 2021 Sep 30;4:1141. doi: 10.1038/s42003-021-02599-9 (PMC8484444; doi:10.1038/s42003-021-02599-9)
Supplement: Supplementary file 6 — Supplementary Data 3 [file 42003_2021_2599_MOESM6_ESM.xlsx]

## Sheet: Sheet1
melon fly data (Figure 6)
	egg stage					larvae			Pupae
	hours
temp C	hr to hatch	1/(hr/24)	%hatch	m/day	temp C	days	1/days	temp C	days	1/days	temp C	m/day
9			0		16	13.7	0.0729927	16	22.9	0.0436681	18.5	0.0107843
11.1111			0		18	11.7647	0.085	18	19.7	0.0507614	24	0.009375
11.3889	240	0.1	0.3	0.0997	24	6.57895	0.152	24	10.2	0.0980392	23.5	0.0145833
11.6667	216	0.111111	1.5	0.109444	29	5.11	0.195695	29	7.3	0.136986	29.5	0.0265306
12.2222	176.5	0.135977	36.2	0.0867535	32	5.1	0.196078	32	6.9	0.144928	10	0.008
12.7778	147.8	0.162382	72.2	0.0451421	35	5.9	0.169				15	0.008
13.3333	131.4	0.182648	89.7	0.0188128	18.5	9.1	0.10989				2	0.059
13.8889	116.9	0.205304	87.3	0.0260736	24	6.3	0.15873				2	0.0283
14.4444	99.6	0.240964	96.2	0.00915663	23.5	6.2	0.16129				20	0.0119497
15.5556	84	0.285714	92.5	0.0214286	29.5	4.9	0.204082				24	0.00673759
16.9444	65.4	0.366972	94.8	0.0190826							28	0.0134921
18.3333	53.8	0.446097	95.2	0.0214126							32	0.0165217
19.7222	44.1	0.544218	95.1	0.0266667							36	0.204
21.1111	37.7	0.636605	94.5	0.0350133			suspect data value				44	0.99
23.8889	29.1	0.824742	85.6	0.118763							10	0
26.6667	23.9	1.00418	93.3	0.0672803							5	0.1507
29.4444	21.2	1.13208	91.2	0.0996226							0	0.2707
30.8333	19.9	1.20603	92.8	0.0868342							-5	0.4797
32.2222	19.5	1.23077	87	0.16							-10	0.93
33.6111	19.4	1.23711	66.2	0.418144
35	23.9	1.00418	68	0.321339
35.5556	26.3	0.912548	24.3	0.690798
36.1111	31.2	0.769231	3.5	0.742308
36.3889	43.5	0.551724	9.02	0.501959
35	19.7	1.21827
32.2222	19	1.26316
29.4444	22.6	1.06195
26.6667	25.5	0.941176
23.8889	31.2	0.769231
21.1111	42.4	0.566038
18.3333	52.2	0.45977
Fecundity profile and temperature and RH scalar functions									mean	Normalized
		Function fit to graph image							first 30 days	f(temp)
								Temp C	eggs/♀/day
								37.7	0	0
								35	14.3	0.794444
								32.2222	18	1
								29.4444	17.2	0.955556
								26.6667	16.9	0.938889
								23.8889	14.6	0.811111
								21.1111	9.4	0.522222
								18.3333	6.4	0.355556
								15.5556	2.9	0.161111
								10	0	0
									f(%RH) estimated from the literature
