# Supplementary material for: Invasive potential of tropical fruit flies in temperate regions under climate change
Source: Commun Biol. 2021 Sep 30;4:1141. doi: 10.1038/s42003-021-02599-9 (PMC8484444; doi:10.1038/s42003-021-02599-9)
Supplement: Supplementary file 7 — Supplementary Data 4 [file 42003_2021_2599_MOESM7_ESM.xlsx]

## Sheet: Sheet1
Mediterranean fruit fly data (Figure 5)
Egg data						Medfly pupal data
temp C	days	1/day	mortality	m/day		temp	del days	1/day	mortality	m/day
10			100			10
12	22.14	0.0451671	95	0.0429088		12	39	0.025641	99.7	0.0255641
15	9.02	0.110865	29	0.0321508		15	22.5	0.0444444	34	0.0151111
18	4.73	0.211416	16	0.0338266		18	16.6	0.060241	18	0.0108434
21	3.12	0.320513	10	0.0320513		20	14.3	0.0699301	7	0.0048951
25	2.18	0.458716	4	0.0183486		24	12.2	0.0819672	9	0.00737705
26	2.1	0.47619	6	0.0285714		25	10.6	0.0943396	13	0.0122642
27	1.91	0.52356	5	0.026178		27	9.6	0.104167	3.5	0.00364583
33	1.62	0.617284	6	0.037037		28	9.2	0.108696	58	0.0630435
35	1.16		22.5	0.193966		32	7.7	0.12987	64	0.0831169
37			100			33			100
						35			100
8			100
10	12.148		99.1	0.0815772		8			100
13	9.219	0.108472	18.1	0.0196334		10			100
15	7.341	0.136221	15.2	0.0207056		13	39.103	0.0255735	87.2	0.0223001
20	3.12	0.320513	6.4	0.0205128		15	32.44	0.0308261
25	2.333	0.428633	8	0.0342906		18	24	0.0416667	43.9	0.0182917
30	1.758	0.568828	11.4	0.0648464		20	15.102	0.0662164	28.9	0.0191365
35	1.643	0.608643	14	0.08521		25	10.266	0.0974089	17	0.0165595
38	1.195		99.3			30	7.873	0.127016	19.6	0.0248952
40			100			33	7.899	0.126598	93.4	0.118243
						35			100
11.67	21.5	0.0465116	98.9	0.046		38			100
12.22	17.625	0.0567376	74.6	0.0423262		40			100
12.78	15.125	0.0661157	55.9	0.0369587
13.33	12.875	0.0776699	34.5	0.0267961		14	31.2	0.0320513
13.89	10.458	0.0956206	11.5	0.0109964		18	20	0.05
14.44	9.875	0.101266	10.1	0.0102278		22	13.1	0.0763359
15.56	7.708	0.129735	4.8	0.0062273		26	8.9	0.11236
16.94	5.917	0.169005	5.9	0.00997127		30	9.1	0.10989
18.33	4.667	0.21427	11.7	0.0250696
19.72	3.871	0.258331	2.9	0.0074916
21.11	3.196	0.312891	12.9	0.040363
23.89	2.4	0.416667	4.8	0.02		Suspect data values
26.67	1.867	0.535619	10.3	0.0551687
29.44	1.6	0.625	17.4	0.10875
30.82	1.508	0.66313	14	0.0928382
32.22	1.446	0.691563	4	0.0276625
33.161	1.558	0.641849	5.2	0.0333761
35	1.817	0.550358	75.7	0.416621
35.56	1.967	0.508388	99.6	0.506355
Medfly fecundity profile 25 C					Oviposition scalars
Shoukry and Hafez 1979 (at 25C)						f(RH) at 25C
age (days)	obs eggs/fem			%RH	mort/day	survvival/day
1	2.41			0	0.85	0.15
2	7.06			30	0.064	0.936
3	16.51			50	0.038	0.962
4	22.36			75	0.021	0.979
5	25.69			100	0.008	0.992
6	26.49
7	25.96						f(T)
8	25.69			temp C	netFecundity	grossFec	normNet	NormGross
9	25.42			16	116	239	0.151199	0.185415
10	24.63			18	546.7	1108	0.712591	0.859581
11	23.69			24	767.2	1289	1	1
12	22.63			29	574.4	926	0.748697	0.718386
13	21.56			32	13.8	143.5	0.0179875	0.111327
14	20.23
15	18.77
16	17.44
17	15.31
18	13.71
19	12.11
20	10.38
21	9.05
22	7.46
23	6.39
24	5.06
25	4
26	2.8
27	1.2
															à
